# Supplementary material for: Phylogenetic relationships and antimicrobial susceptibility of human- and parrot-derived Chlamydia psittaci isolates in Shenzhen, China
Source: Front Cell Infect Microbiol. 2026 Jul 8;16:1836823. doi: 10.3389/fcimb.2026.1836823 (PMC13388215; doi:10.3389/fcimb.2026.1836823)
Supplement: Supplementary Table 1 — Sequencing and assembly statistics for the 19 C. psittaci genomes analyzed in this study. [file Table1.xlsx]

## Sheet: Sheet1
Strain name	Year	Genotype	Source	Raw bases(Mb)	QCrate(%)	Target duplication rate(%)	Target reads capture rate(%)	Target size	Target covered size	Coverage rate(%)	Target mean depth	T 20%X coverage rate(%)
1	2023	A	Parrot trachea	4000.80	96.15	92.64	100.00	1160701	1160701	100.00	206.02	100.00
2	2023	A	Parrot intestinal mucosa	4000.09	95.44	94.03	100.00	1172182	1170388	99.85	155.94	100
3	2023	A	Human bronchoalveolar lavage fluid	4019.86	96.31	76.26	100.00	7553	7553	100.00	2348.69	99.99
4	2023	A	Human bronchoalveolar lavage fluid	3981.79	96.21	98.33	100	7553	7553	100	265.93	100
5	2022	A	Parrot throat swab	3820.57	96.49	99.01	100.00	7552	7552	100.00	200.26	99.32
6	2023	A	Parrot throat swab	4008.29	95.03	25.18	100	29263313	27597130	94.31	89.53	88.95
7	2023	A	Parrot cage rack	4016.5	94.97	14.27	100	29263313	27703540	94.67	100.43	88.74
8	2023	A	Parrot cage rack	3999.28	89.77	47.99	100	29263313	27488593	93.94	59.17	89.07
9	2023	A	Parrot feces	3635.83	95.43	99.76	100.00	2161385	502128	99.7	4.67	43.24
10	2023	G1	Parrot feces	4010.19	95.56	17	100	29263313	24875105	85	99.29	75.94
11	2023	G1	Parrot water rack	4023.97	95.59	6.74	100	29263313	24502745	83.73	117.88	73.68
12	2023	A	Parrot feces	2246.51	92.01	99.36	100.00	1161385	209340	18.03	1.08	18.03
13	2023	G1	Parrot water rack	3988.64	95.66	5.41	100	29263313	24788566	84.71	119.62	73.8
14	2023	A	Parrot food bowl	4017.52	94.63	2.83	100	29263313	24797813	84.74	121.85	75.29
15	2023	B	Human blood	4016.35	95.91	99.63	100.00	1161385	801411	69.00	7.96	57.81
16	2023	A	Parrot food bowl	3993.5	94.57	3.03	100	29263313	24731064	84.51	122.04	74.96
17	2023	B	Human bronchoalveolar lavage fluid	4019.54	96.09	99.62	100.00	7553	7530	99.70	61.23	94.74
18	2023	B	Parrot feces	3980.02	94.65	82.09	100	29263313	26069233	89.09	20.49	81.72
19	2023	A	Parrot feces	4003.51	95.45	3.96	100	29263313	24647643	84.23	121.64	74.9
